# Supplementary material for: The state of oligomerization of Rubisco controls the rate of synthesis of the Rubisco large subunit in Chlamydomonas reinhardtii
Source: Plant Cell. 2021 Feb 24;33(5):1706–27. doi: 10.1093/plcell/koab061 (PMC8254502; doi:10.1093/plcell/koab061)
Supplement: koab061_Supplementary_Data [file koab061_supplementary_data.zip]

Archive with 2 entries (2 files):
- tpc.00880.2020-s01.pdf
- tpc.00880.2020-s02.pdf
